# Supplementary material for: Multi-Targeting Approach in Glioblastoma Using Computer-Assisted Drug Discovery Tools to Overcome the Blood–Brain Barrier and Target EGFR/PI3Kp110β Signaling
Source: Cancers (Basel). 2022 Jul 19;14(14):3506. doi: 10.3390/cancers14143506 (PMC9317902; doi:10.3390/cancers14143506)
Supplement: Supplementary file 1 [file cancers-14-03506-s001.zip]

Archive with 1 entries (1 files):
- cancers-1823124-supplementary.pdf
